# Supplementary material for: Spatial Patterns of Adelges tsugae Annand (Hemiptera: Adelgidae) in Eastern Hemlock Stands: Implications for Sampling and Management
Source: Insects. 2024 Sep 28;15(10):751. doi: 10.3390/insects15100751 (PMC11508703; doi:10.3390/insects15100751)
Supplement: Supplementary file 1 [file insects-15-00751-s001.zip]

Archive with 1 entries (1 files):
- insects-3167245-supplementary.pdf
